# Supplementary material for: Altered Visual Function in Short-Wave-Sensitive 1 (sws1) Gene Knockout Japanese Medaka (Oryzias latipes) Larvae
Source: Cells. 2023 Aug 28;12(17):2157. doi: 10.3390/cells12172157 (PMC10486665; doi:10.3390/cells12172157)
Supplement: Supplementary file 1 [file cells-12-02157-s001.zip]

Archive with 1 entries (1 files):
- cells-2487438-supplementary.pdf
